# Supplementary material for: Clearance of damaged mitochondria via mitophagy is important to the protective effect of ischemic preconditioning in kidneys
Source: Autophagy. 2019 May 22;15(12):2142–62. doi: 10.1080/15548627.2019.1615822 (PMC6844514; doi:10.1080/15548627.2019.1615822)
Supplement: Supplemental Material [file kaup-15-12-1615822-s001.zip]

Archive with 3 entries (2 files):
- Supplementary information/
- Supplementary information/Supplemental Figures 20190305.pptx
- Supplementary information/Supplementary caption.docx
